# Supplementary material for: A Qualitative Exploration of the Functional, Social, and Emotional Impacts of the COVID-19 Pandemic on People Who Use Drugs
Source: Int J Environ Res Public Health. 2022 Aug 8;19(15):9751. doi: 10.3390/ijerph19159751 (PMC9367729; doi:10.3390/ijerph19159751)
Supplement: Supplementary file 1 [file ijerph-19-09751-s001.zip]

Archive with 1 entries (1 files):
- ijerph-1827298-supplementary.pdf
